# Supplementary material for: Radiation-Tolerant Fibrivirga spp. from Rhizosphere Soil: Genome Insights and Potential in Agriculture
Source: Genes (Basel). 2024 Aug 9;15(8):1048. doi: 10.3390/genes15081048 (PMC11354047; doi:10.3390/genes15081048)
Supplement: Supplementary file 1 [file genes-15-01048-s001.zip]

Archive with 9 entries (9 files):
- Supp. Figure S1.pptx
- Supp. Figure S2.pptx
- Supp. Figure S3.pptx
- Supp. Figure S4 predicted T6SS cluster.pptx
- Supp. Figure S5 T6SS location.pptx
- Supp. Figure S6 T9SS locations.pptx
- Supp. Figure S7 Radiation.pptx
- Supp. Figure S8 plant.pptx
- Supp. Table S1.xlsx
