# Supplementary material for: Radiation-Tolerant Fibrivirga spp. from Rhizosphere Soil: Genome Insights and Potential in Agriculture
Source: Genes (Basel). 2024 Aug 9;15(8):1048. doi: 10.3390/genes15081048 (PMC11354047; doi:10.3390/genes15081048)
Supplement: Supplementary file 1 [file genes-15-01048-s001.zip › Supp. Table S1.xlsx]

## Sheet: COGs
	COG Initial	Function Name	No, of COGs
			Chromosome	Plasmid-1	Plasmid-2	Plasmid-3
	Cellular Processes and Signaling
	D	Cell cycle control, cell division, chromosome partitioning	127	6	6	4
	M	Cell wall/membrane/envelope biogenesis	684	21	9	5
	N	Cell motility	78	6	5	2
	O	Posttranslational modification, protein turnover, chaperones	342	8	11	5
	T	Signal transduction mechanisms	364	14	15	4
	U	Intracellular trafficking, secretion, and vesicular transport	92	5	4	7
	V	Defense mechanisms	211	21	5	6
	W	Extracellular structures	61	4	1	2
	Y	Nuclear structure	0	0	0	0
	Z	Cytoskeleton	2	0	0	0
	Information Storage and Processing
	A	RNA processing and modification	0	0	0	0
	B	Chromatin structure and dynamics	0	0	0	0
	J	Translation, ribosomal structure and biogenesis	254	3	7	4
	K	Transcription	360	17	20	6
	L	Replication, recombination and repair	191	10	10	10
	X	Mobilome: prophages, transposons	99	10	7	4
	Metabolism
	C	Energy production and conversion	295	9	8	2
	E	Amino acid transport and metabolism	296	3	7	0
	F	Nucleotide transport and metabolism	97	0	3	2
	G	Carbohydrate transport and metabolism	459	16	7	6
	H	Coenzyme transport and metabolism	236	3	4	0
	I	Lipid transport and metabolism	260	8	10	5
	P	Inorganic ion transport and metabolism	337	26	6	11
	Poorly Characterized
	Q	Secondary metabolites biosynthesis, transport and catabolism	97	2	1	1
	R	General function prediction only	573	12	22	8
	S	Function unknown	294	17	8	6
